# Supplementary material for: Extracellular PKM2 Preserves Cardiomyocytes and Reduces Cardiac Fibrosis During Myocardial Infarction
Source: Int J Mol Sci. 2024 Dec 10;25(24):13246. doi: 10.3390/ijms252413246 (PMC11675365; doi:10.3390/ijms252413246)
Supplement: Supplementary file 1 [file ijms-25-13246-s001.zip]

Archive with 1 entries (1 files):
- ijms-3325326-supplementary.pdf
